# Supplementary material for: Nodal Expansion, Tumor Infiltration and Exhaustion of Neoepitope-Specific Th Cells After Prophylactic Peptide Vaccination and Anti-CTLA4 Therapy in Mouse Melanoma B16
Source: Int J Mol Sci. 2025 Jul 4;26(13):6453. doi: 10.3390/ijms26136453 (PMC12249801; doi:10.3390/ijms26136453)
Supplement: Supplementary file 1 [file ijms-26-06453-s001.zip]

Archive with 7 entries (6 files):
- Shabalkina et.al_FigureS1.jpg
- Shabalkina et.al_FigureS2.jpg
- Shabalkina_et.al_TableS1.xlsx
- Shabalkina_et.al_TableS2.xlsx
- __MACOSX/
- __MACOSX/._Shabalkina_et.al_TableS1.xlsx
- __MACOSX/._Shabalkina_et.al_TableS2.xlsx
