# Supplementary material for: Nodal Expansion, Tumor Infiltration and Exhaustion of Neoepitope-Specific Th Cells After Prophylactic Peptide Vaccination and Anti-CTLA4 Therapy in Mouse Melanoma B16
Source: Int J Mol Sci. 2025 Jul 4;26(13):6453. doi: 10.3390/ijms26136453 (PMC12249801; doi:10.3390/ijms26136453)
Supplement: Supplementary file 1 [file ijms-26-06453-s001.zip › Shabalkina_et.al_TableS1.xlsx]

## Sheet: Tumors
	Tumor volume	Tumor mass. mg		3+ | Count	T/B ratio	4+. %	4+, % corr		Th. %	Th. 134+. %	Th. 83+. %	Th. 134/83		Treg. %	Treg. 134+		8+. %	CD8. 134+. %	CD8. 83+. %		220+ | Count	B/T ratio	B. 83+. %	B. 134+. %
adjuvant-only_tumors_m1_001.fcs		187		1859	8.37387	0.612	0.636837		0.885	0.0218	0.0199			0.113	0.194		0.349	0.0046	0.0231		222	0.119419	0.0315	0.0225
adjuvant-only_tumors_m1_continue_002.fcs	281.25	187		3273	6.14071	0.608	0.633333		0.88	0.0702	0.0217	3.23502		0.12	0.605		0.352	0.114	0.0104		533	0.162848	0.0525	0.12
adjuvant-only_tumors_m2_003.fcs	245	215		1229	1.30467	0.477	0.514009		0.969	0.127	0.037	3.43243		0.0307	0.333		0.451	0.0379	0.0433		942	0.766477	0.069	0.142
adjuvant-only_tumors_m4_004.fcs	196	122		1011	0.794811	0.48	0.496381		0.979	0.0526	0.0063	8.34921		0.0206	0.5		0.487	0.0122	0.0244		1272	1.25816	0.055	0.104
adjuvant-only_tumors_m5_005.fcs	284.592	126		1169	1.19897	0.443	0.456231		0.936	0.0433	0.0144	3.00694		0.0637	0.848		0.528	0.0648	0.0292		975	0.834046	0.151	0.155
adjuvant-only_tumors_m6_006.fcs	336	210		32731	2.94608	0.431	0.438454		0.781	0.0447	0.0234	1.91026		0.218	0.746		0.552	0.128	0.0443		11110	0.339434	0.0777	0.0433
adjuvant-only_tumors_m7_007.fcs	108	75		108797	2.99617	0.331	0.334343		0.944	0.151	0.0245	6.16327		0.0548	0.814		0.659	0.166	0.023		36312	0.333759	0.0211	0.172
adjuvant-only_tumors_m8_008.fcs	262.808	172		11578	3.43561	0.67	0.6893		0.935	0.0119	0.0211	0.563981		0.0646	0.649		0.302	0.103	0.0329		3370	0.291069	0.0626	0.0312
adjuvant-only_tumors_m9_009.fcs	256	109		6535	2.31902	0.332	0.338086		0.911	0.176	0.0137	12.8467		0.0885	0.714		0.65	0.0663	0.0216		2818	0.431217	0.224	0.0209
adjuvant-only_tumors_m10_010.fcs	60	56		6212	4.37157	0.344	0.350663		0.991	0.025	0.0359	0.696379		0.007	0.4		0.637	0.0758	0.0316		1421	0.228751	0.119	0.0338
p30-vac_PBS_tumors_m1_023.fcs	55.125	55		3297	6.85447	0.485	0.497947		0.975	0.0578	0.0237	2.43882		0.025	0.55		0.489	0.0192	0.0608		481	0.14589	0.119	0.052
p30-vac_a-PBS_tumors_m3_021.fcs	20.25	14		3941	0.472655	0.432	0.475248		0.919	0.092	0.0185	4.97297		0.0804	0.314		0.477	0.0298	0.0128		8338	2.11571	0.0074	0.0836
p30-vac_PBS_tumors_m4_024.fcs	232.375	259		12571	7.99682	0.534	0.560924		0.942	0.0234	0.057	0.410526		0.0576	0.447		0.418	0.0198	0.0804		1572	0.12505	0.0802	0.0503
p30-vac_PBS_tumors_m5_025.fcs	162	218		14312	4.62722	0.518	0.542408		0.994	0.0646	0.0255	2.53333		0.0063	0.511		0.437	0.0281	0.0256		3093	0.216112	0.0262	0.0501
p30-vac_PBS_tumors_m6_026.fcs	309.304	293		9216	9.17928	0.556	0.58159		0.95	0.0175	0.0148	1.18243		0.049	0.355		0.4	0.0155	0.0361		1004	0.108941	0.0359	0.0349
p30-vac_PBS_tumors_m7_027.fcs no GFP!	25.2	65		2841	8.18732	0.424	0.434426		1	0.118	0.0299	3.94649		0	0		0.552	0.081	0.0319		347	0.12214	0.0749	0.072
p30-vac_a-PBS_tumors_m8_022.fcs	32	57		991	3.87109	0.524	0.600917		0.967	0.0279	0.0976	0.285861		0.027	0.5		0.348	0.0145	0.0319		256	0.258325	0	0.0234
p30-vac_a-PBS_tumors_m9_023.fcs	171.5	239		21589	2.49497	0.442	0.488938		0.889	0.106	0.0343	3.09038		0.111	0.714		0.462	0.0213	0.0169		8653	0.400806	0.0095	0.0379
p30-vac_a-PBS_tumors_m10_024.fcs	413	381		7133	4.00505	0.37	0.387435		0.933	0.0447	0.0057	7.84211		0.0663	0.297		0.585	0.0268	0.0029		1781	0.249685	0.0045	0.133
p30-vac_a-CTLA-therapy_tumors_m2_002.fcs	232.75	389		18187	9.50706	0.611	0.652778		0.985	0.133	0.0155	8.58065		0.0151	0.482		0.325	0.0226	0.0275		1913	0.105185	0.0308	0.0345
p30-vac_a-CTLA-therapy_tumors_m4_003.fcs	256	183		10481	6.31386	0.546	0.588997		0.952	0.0248	0.0661	0.375189		0.0476	0.562		0.381	0.0248	0.0333		1660	0.158382	0.05	0.041
p30-vac_a-CTLA-therapy_tumors_m5_004.fcs	42.592	32		9868	5.93385	0.43	0.453586		0.948	0.0827	0.0517	1.59961		0.052	0.638		0.518	0.0321	0.0348		1663	0.168525	0.0547	0.0361
p30-vac_a-CTLA-therapy_tumors_m6_005.fcs	175.15	222		14906	9.2699	0.523	0.543094		0.977	0.0349	0.0588	0.593537		0.0229	0.453		0.44	0.0309	0.0398		1608	0.107876	0.0392	0.0398
p30-vac_a-CTLA-therapy_tumors_m7_001.fcs	17.55	60		2630	4.18124	0.611	0.660541		0.977	0.0764	0.0459	1.66449		0.023	0.378		0.314	0.0582	0.0194		629	0.239163	0.027	0.0223
p30-vac_a-CTLA-therapy_tumors_m8_002.fcs	141.537	144		7964	1.41281	0.505	0.56551		0.982	0.041	0.0147	2.78912		0.0169	0.191		0.388	0.0288	0.0107		5637	0.70781	0.0112	0.0408
p30-vac_a-CTLA-therapy_tumors_m9_003.fcs	121.104	135		28364	2.57761	0.489	0.512579		0.927	0.0382	0.0066	5.78788		0.0722	0.404		0.465	0.0083	0.0035		11004	0.387957	0.0041	0.0413
p30-vac_a-CTLA-therapy_tumors_m10_004.fcs	140.899	263		16791	1.65445	0.555	0.585443		0.95	0.0495	0.0106	4.66981		0.0499	0.604		0.393	0.0073	0.0044		10149	0.604431	0.0042	0.0399
p30-vac_a-CTLA-therapy_tumors_m11_006.fcs	266.45	241		50309	12.3155	0.538	0.566316		0.886	0.229	0.0229	10		0.114	0.656		0.412	0.0516	0.0285		4085	0.0811982	0.0335	0.0348
p30-vac_a-CTLA-therapy_tumors_m12_007.fcs	268.8	341		13094	6.04246	0.483	0.510571		0.959	0.0486	0.0209	2.32536		0.0408	0.291		0.463	0.0237	0.0285		2167	0.165496	0.0203	0.0291
p30-vac_a-CTLA-therapy_tumors_m13_008.fcs	136.125	121		5541	8.71226	0.55	0.580781		0.946	0.0358	0.0857	0.417736		0.0545	0.223		0.397	0.0314	0.0555		636	0.114781	0.0519	0.0613
p30-vac_a-CTLA-therapy_tumors_m14_009.fcs	2.6875	7		743	7.58163	0.491	0.527957		0.959	0.0371	0.0371	1		0.0384	0.286		0.439	0.0675	0.0491		98	0.131898	0.122	0.133
p30-vac_a-CTLA-therapy_tumors_m15_010.fcs	518.94	573		7951	7.80275	0.592	0.697291		0.97	0.0484	0.0322	1.50311		0.0283	0.308		0.257	0.022	0.0669		1019	0.12816	0.0638	0.0638
p30-vac_a-CTLA-therapy_tumors_m16_011.fcs	62.5	50		1657	6.65462	0.588	0.609326		0.926	0.0288	0.0188	1.53191		0.0738	0.458		0.377	0.128	0.0401		249	0.150272	0.112	0.0241
p30-vac_a-CTLA-therapy_tumors_m17_005.fcs	99.5	223		18355	1.9562	0.498	0.534335		0.974	0.0455	0.0352	1.29261		0.0252	0.532		0.434	0.0115	0.0198		9383	0.511196	0.0201	0.0376
p30-vac_a-CTLA-therapy_tumors_m18_006.fcs	384	418		50402	8.71856	0.635	0.676251		0.833	0.112	0.0114	9.82456		0.166	0.739		0.304	0.0291	0.0107		5781	0.114698	0.0047	0.0287
p30-vac_a-CTLA-therapy_tumors_m19_007.fcs	14.4	21		4945	1.55748	0.515	0.550802		0.877	0.0188	0.0116	1.62069		0.123	0.484		0.42	0.0111	0.0091		3175	0.642063	0.0214	0.0517
p30-vac_a-CTLA-therapy_tumors_m20_008.fcs	288	564		13670	4.0088	0.445	0.478495		0.975	0.111	0.0037	30		0.0243	0.595		0.485	0.0107	0.0036		3410	0.249451	0.0015	0.0232
p30-vac_a-CTLA-therapy_tumors_m21_009.fcs	157.696	219		9453	2.04389	0.602	0.635692		0.893	0.0387	0.0092	4.20652		0.106	0.517		0.345	0.0396	0.0037		4625	0.489263	0.0119	0.0711
p30-vac_a-CTLA-therapy_tumors_m22_010.fcs	15.75	18		2629	9.49097	0.601	0.63064		0.89	0.0142	0.0114	1.24561		0.107	0.686		0.352	0.0076	0.0119		277	0.105363	0.0217	0.0108
									Tumor mean:	0.06242

## Sheet: CFA-LNs
	Treatment	Tissue	Tumor volume on d 4	Tumor mass		3+ | Count	Th count	Treg count	CD8 count	B count	T/B ratio	4+. %	4+, % corr		Th. %	Th. 134+. %	Th. 83+. %		Treg. %	Treg. 134+	Treg. 83+		8+. %	CD8. 134+. %	CD8. 83+. %		4+8+. %		220+ | Count	B. 83+. %	B. 134+. %		T-B-Aggr.%	CD83Hi. %
adjuvant-only_CFA-plaques_m1_011.fcs	Adj only	CFA plaque	281.25	187		4611	2101	235	2038	4721	0.590019	0.508	0.534737		0.897	0.02	0.0124		0.1	0.587	0.0298		0.442	0.025	0.0339				7815	0.734	0.0566
adjuvant-only_CFA-plaques_m2_012.fcs	Adj only	CFA plaque	245	215		9638	2606	175	6506	8742	0.668285	0.289	0.299793		0.934	0.154	0.0165		0.0627	0.566	0		0.675	0.0168	0.0209				14422	0.547	0.0717
adjuvant-only_CFA-plaques_m3_013.fcs	Adj only	CFA plaque	40	1		8392	4510	589	2836	8131	0.622137	0.609	0.643083		0.883	0.0133	0.0137		0.115	0.513	0.0119		0.338	0.0099	0.0296				13489	0.686	0.0263
adjuvant-only_CFA-plaques_m4_014.fcs	Adj only	CFA plaque	196	122		12733	5583	224	5929	19954	0.291827	0.458	0.495671		0.958	0.0976	0.036		0.0384	0.429	0.0536		0.466	0.0224	0.071				43632	0.181	0.045
adjuvant-only_CFA-plaques_m5_015.fcs	Adj only	CFA plaque	284.592	126		7857	2940	131	4419	2768	1.76482	0.392	0.410901		0.955	0.0255	0.0048		0.0426	0.473	0		0.562	0.0138	0.0138				4452	0.55	0.0903
adjuvant-only_CFA-plaques_m6_016.fcs	Adj only	CFA plaque	336	210		19585	5672	1163	11611	8841	0.709601	0.35	0.371156		0.827	0.0167	0.0099		0.169	0.597	0.0069		0.593	0.0128	0.0245				27600	0.452	0.0589
adjuvant-only_CFA-plaques_m7_017.fcs	Adj only	CFA plaque	108	75		11342	3996	125	6611	13003	0.356981	0.364	0.384372		0.967	0.0691	0.0133		0.0303	0.56	0.016		0.583	0.0113	0.0286				31772	0.776	0.0225
adjuvant-only_CFA-plaques_m8_018.fcs	Adj only	CFA plaque	262.808	172		2588	1527	71	684	2794	0.617072	0.619	0.701019		0.953	0.0157	0.002		0.0443	0.437	0.0423		0.264	0.0205	0.0132				4194	0.725	0.083
adjuvant-only_CFA-plaques_m9_019.fcs	Adj only	CFA plaque	256	109		564	232	8	306	401	0.811511	0.426	0.439628		0.967	0.069	0		0.0333	0.375	0		0.543	0.0163	0.0065				695	0.539	0.0324
adjuvant-only_CFA-plaques_m9_next day_021.fcs	Adj only	CFA plaque	256	109		27521	9479	127	14574	29618	16.0847	0.348	0.396807		0.984	0.056	0.0315		0.0127	0.445	0.101		0.529	0.0165	0.0263				1711	0.618	0.0636
adjuvant-only_CFA-plaques_m10_020.fcs	Adj only	CFA plaque	60	56		4113	1674	81	2110	1236	0.0735278	0.427	0.454255		0.954	0.0496	0.046		0.0462	0.272	0.346		0.513	0.0156	0.0995				55938	0.447	0.0267
p30-vac_PBS_CFA_plaques_m1_028.fcs	p30 + PBS	CFA plaque	55.125	55		4942	2294	110	1596	389	0.942231	0.486	0.600742		0.954	0.0118	0.0227		0.0458	0.291	0.0182		0.323	0.0132	0.0031				5245	0.208	0.131
p30-vac_PBS_CFA_plaques_m4_029.fcs	p30 + PBS	CFA plaque	232.375	259		14322	7113	344	4367	940	11.7297	0.521	0.630751		0.953	0.0236	0.0408		0.0461	0.215	0.0087		0.305	0.0114	0.0064				1221	0.126	0.0638
p30-vac_PBS_CFA_plaques_m5_030.fcs	p30 + PBS	CFA plaque	162	218		14731	8942	49	2579	1224	3.8412	0.611	0.777354		0.993	0.0474	0.073		0.0054	0.49	0.0408		0.175	0.0066	0.0066				3835	0.1	0.0163
p30-vac_PBS_CFA_plaques_m6_031.fcs	p30 + PBS	CFA plaque	309.304	293		10350	5859	867	2094	589	4.70455	0.651	0.763189		0.87	0.0203	0.051		0.129	0.478	0.0565		0.202	0.0057	0.0086				2200	0.156	0.0289
p30-vac_PBS_CFA_plaques_m7_032.fcs !!no GFP	p30 + PBS	CFA plaque	25.2	65		18027	8310	2	5383	1470	0.932254	0.461	0.606579		0.999	0.0912	0.0463		0.00024	0	1		0.299	0.0104	0.0035				19337	0.178	0.0626
p30-vac_a-CTLA-therapy_CFA-plaques_m1_012.fcs	p30 + aCTLA4	CFA plaque	94.5	102		3610	1835	30	1111	245	2.21066	0.517	0.626667		0.984	0.0545	0.0191		0.0161	0.2	0		0.308	0.0144	0.0027				1633	0.351	0.0898
p30-vac_a-CTLA-therapy_CFA-plaques_m2_013.fcs	p30 + aCTLA5	CFA plaque	232.75	389		378	188	1	124	16	2.21053	0.5	0.603865		0.995	0.112	0.0372		0.0053	1	0		0.328	0.0081	0				171	0.125	0
p30-vac_a-CTLA-therapy_CFA-plaques_m4_014.fcs	p30 + aCTLA6	CFA plaque	256	183		658	372	8	127	149	0.75286	0.578	0.749676		0.979	0.0403	0.0806		0.0211	0.75	0		0.193	0.0236	0				874	0.107	0.0134
p30-vac_a-CTLA-therapy_CFA-plaques_m5_015.fcs	p30 + aCTLA7	CFA plaque	42.592	32		933	485	40	271	113	0.113311	0.564	0.660422		0.922	0.159	0.068		0.076	0.725	0.025		0.29	0.0037	0.0295				8234	0.398	0.0708
p30-vac_a-CTLA-therapy_CFA-plaques_m6_016.fcs	p30 + aCTLA8	CFA plaque	175.15	222		1018	748	13	103	1748	0.0108589	0.753	0.881733		0.975	0.0361	0.102		0.0169	0.692	0		0.101	0.0097	0				93748	0.218	0.0172
p30-vac_a-CTLA-therapy_CFA-plaque_m8_012	p30 + aCTLA9	CFA plaque	141.537	144		5169	2422	4	1395	490	1.85935	0.47	0.635135		0.997	0.135	0.0966		0.0016	0	0		0.27	0.0179	0.0036				2780	0.459	0.218
p30-vac_a-CTLA-therapy_CFA-plaques_m11_017.fcs	p30 + aCTLA10	CFA plaque	266.45	241		1090	680	11	200	656	0.105406	0.635	0.776284		0.983	0.0485	0.0706		0.0159	0.182	0		0.183	0.01	0.035				10341	0.104	0.0427
p30-vac_a-CTLA-therapy_CFA-plaques_m12_018.fcs	p30 + aCTLA11	CFA plaque	268.8	341		7971	4735	229	2108	608	2.83665	0.623	0.702368		0.953	0.0811	0.0391		0.0461	0.651	0.0349		0.264	0.0014	0.009				2810	0.0872	0.0082
p30-vac_a-CTLA-therapy_CFA-plaques_m15_021.fcs	p30 + aCTLA12	CFA plaque	518.94	573		3865	1983	151	1140	603	0.592973	0.553	0.652123		0.928	0.0751	0.0232		0.0707	0.265	0.0066		0.295	0.0096	0.0149				6518	0.529	0.0481
p30-vac_a-CTLA-therapy_CFA-plaques_m16_022.fcs	p30 + aCTLA13	CFA plaque	62.5	50		4224	2454	104	909	321	2.33887	0.606	0.738124		0.958	0.0338	0.0306		0.0406	0.385	0.0096		0.215	0.0044	0.0022				1806	0.121	0.0779
					Average count CFA plaque	7701.23
						3+ | Count					T/B ratio	4+. %			Th. %	Th. 134+. %	Th. 83+. %		Treg. %	Treg. 134+	Treg. 83+		8+. %	CD8. 134+. %	CD8. 83+. %		4+8+. %		220+ | Count	B. 83+. %	B. 134+. %		T-B-Aggr.%	CD83Hi. %
p30-vac_a-PBS_LN1_s_m3_025.fcs	p30 + aCTLA10	tdLN	20.25	14		176865					0.46085	0.462	0.537835		0.903	0.0959	0.0732		0.0961	0.481	0.0299		0.397	0.016	0.0109		0.0109		383780	0.106	0.0729		0.04	0.145
p30-vac_a-PBS_LN1_s_m8_026.fcs	p30 + aCTLA11	tdLN	32	57		932000					1.97458	0.391	0.418182		0.809	0.0281	0.0086		0.19	0.319	0.0049		0.544	0.0055	0.0026		0.0216		472000	0.122	0.0525		0.0406	0.0606
p30-vac_a-PBS_LN1_s_m9_027.fcs	p30 + aCTLA12	tdLN	171.5	239		229302					2.88761	0.417	0.449838		0.894	0.0292	0.0988		0.105	0.318	0.0322		0.51	0.0122	0.0117		0.0076		79409	0.0958	0.0828		0.0195	0.177
p30-vac_a-PBS_LN1_s_m10_028.fcs	p30 + aCTLA13	tdLN	413	300		831000					2.13801	0.383	0.412716		0.886	0.0506	0.0196		0.114	0.36	0.0076		0.545	0.01	0.0027		0.0186		388679	0.0964	0.0973		0.0449	0.137
p30-vac_a-CTLA-therapy_LN1_m7_011.fcs	p30 + aCTLA4	tdLN	17.55	60		252336					0.613956	0.523	0.583055		0.932	0.052	0.0298		0.0667	0.33	0.0153		0.374	0.0046	0.0106		0.0077		411000	0.125	0.0079		0.0251	0.0648
p30-vac_a-CTLA-therapy_LN1_m9_013.fcs	p30 + aCTLA5	tdLN	121.104	135		266622					2.95695	0.508	0.535865		0.888	0.0311	0.0091		0.111	0.301	0.0058		0.44	0.0031	0.0023		0.014		90168	0.118	0.0207		0.0254	0.0452
p30-vac_a-CTLA-therapy_LN1_m10_014.fcs	p30 + aCTLA6	tdLN	140.899	263		477000					0.880074	0.491	0.545556		0.875	0.0617	0.0483		0.123	0.453	0.0288		0.409	0.0154	0.0174		0.0262		542000	0.108	0.0192		0.0643	0.0501
p30-vac_a-CTLA-therapy_LN1_m13	p30 + aCTLA7	tdLN	136.125	121		446000					3.17596	0.635	0.652621		0.776	0.0237	0.115		0.223	0.532	0.0123		0.338	0.0254	0.0162		0.0099		140430	0.075	0.0655		0.0584	0.00067
p30-vac_a-CTLA-therapy_LN1_m14	p30 + aCTLA8	tdLN	2.6875	7		377127					9.82844	0.451	0.460204		0.755	0.0162	0.044		0.244	0.319	0.0091		0.529	0.0103	0.0114		0.0084		38371	0.343	0.0278		0.0452	0.0038
p30-vac_a-CTLA-therapy_LN1_m17_015.fcs	p30 + aCTLA9	tdLN	99.5	223		181606					1.17914	0.46	0.5		0.902	0.0832	0.0721		0.0971	0.505	0.0199		0.46	0.0044	0.0062		0.0141		154016	0.113	0.0298		0.028	0.0525
p30-vac_a-CTLA-therapy_LN1_m18_016.fcs	p30 + aCTLA10	tdLN	384	418		568000					0.937294	0.444	0.482609		0.829	0.021	0.0058		0.17	0.173	0.0033		0.476	0.004	0.0025		0.0552		606000	0.048	0.0307		0.0877	0.0231
p30-vac_a-CTLA-therapy_LN1_m19_017.fcs	p30 + aCTLA11	tdLN	14.4	21		738000					1.5803	0.567	0.62103		0.841	0.0164	0.0354		0.159	0.531	0.0123		0.346	0.011	0.0051		0.024		467000	0.094	0.0283		0.0443	0.0587
p30-vac_a-CTLA-therapy_LN1_m20_018.fcs	p30 + aCTLA12	tdLN	288	564		259061					0.884273	0.531	0.621053		0.917	0.0929	0.0845		0.0822	0.493	0.0238		0.324	0.0203	0.0125		0.0177		292965	0.2	0.139		0.0256	0.178
p30-vac_a-CTLA-therapy_LN1_m21_019.fcs	p30 + aCTLA13	tdLN	157.696	219		236293					0.624314	0.529	0.560381		0.804	0.0338	0.0346		0.195	0.427	0.0088		0.415	0.0102	0.0091		0.0071		378484	0.0961	0.0541		0.0215	0.111
p30-vac_a-CTLA-therapy_LN1_m22_020.fcs	p30 + aCTLA14	tdLN	15.75	18		57497					2.64184	0.544	0.597802		0.866	0.0191	0.0324		0.133	0.454	0.0258		0.366	0.0141	0.0133		0.0092		21764	0.0874	0.0922		0.0111	0.128
					Average count LN	401914									LN1 mean:	0.0410091
