# Supplementary material for: Nodal Expansion, Tumor Infiltration and Exhaustion of Neoepitope-Specific Th Cells After Prophylactic Peptide Vaccination and Anti-CTLA4 Therapy in Mouse Melanoma B16
Source: Int J Mol Sci. 2025 Jul 4;26(13):6453. doi: 10.3390/ijms26136453 (PMC12249801; doi:10.3390/ijms26136453)
Supplement: Supplementary file 1 [file ijms-26-06453-s001.zip › Shabalkina_et.al_TableS2.xlsx]

## Sheet: p30_CFA&LN_1msm_noV
tissue	cell type	vaccine group	mouse #	d14 volume, mm3	d14-16 mass, mg	cluster sum freq	p30_Th_C14	p30_Th_C15	p30_Th_C16	p30_Th_C22	p30_Th_C25	p30_Th_C26	p30_Th_C27	p30_Th_C3	p30_Th_C6
CFApl	Th	adj only	m6	336	210	0.000474364	0.000288743	6.18735e-05			4.1249e-05	8.2498e-05
CFApl	Th	adj only	m7	108	75	5.0484e-05					5.0484e-05
CFApl	Th	adj only	m10	60	56	0.000758314			0.000433323		0.000324992
tdLN	Th	p30 vacc	m3_PBS	20.25	14	0.0226815	0.00586115			0.00071882	0.0092783	0.00638091		0.000442351
CFApl	Th	p30 vacc	m4_PBS	232.375	259	0.00819477	0.00393063		0.000845681		0.00103626	0.00234647			3.5733e-05
CFApl	Th	p30 vacc	m5_PBS	162	218	0.0149386	0.00283489			0.00400828		0.00136075		0.0067347
CFApl	Th	p30 vacc	m6_PBS	309.304	293	0.0708212	0.000414766	0.00321443			0.0629407	0.00425135
CFApl	Th	p30 vacc	m7_PBS	25.2	65	0.0271506	0.0182832			0.00144679	0.00302192	0.0015868		0.00145846	0.00135345
tdLN	Th	p30 vacc	m8_PBS	32	57	0.0568556	0.00871527	0.00201748			0.00131979	0.0448031
tdLN	Th	p30 vacc	m9_PBS	171.5	239	0.003204	0.000662897					0.0025411
tdLN	Th	p30 vacc	m10_PBS	413	381	0.000287209									0.000287209
CFApl	Th	p30 + aCTLA4	m4_CTLA	256	183	0.0479474		0.000481078			0.0474663
tdLN	Th	p30 + aCTLA4	m7_CTLA	17.55	60	0.0359021	0.00225976			0.000924449		0.02822		0.00449791
CFApl	Th	p30 + aCTLA4	m8_CTLA	141.537	144	0.00791497	0.00135685				0.0046736	0.00188452
tdLN	Th	p30 + aCTLA4	m9_CTLA	121.104	135	0.0157399	0.001814	0.00114421			0.000753506	0.00739552			0.00463267
tdLN	Th	p30 + aCTLA4	m10_CTLA	140.899	263	0.00732017	0.00306656				0.000494606	0.003759
CFApl	Th	p30 + aCTLA4	m12_CTLA	268.8	341	0.183758		0.00441669	0.0678721	0.00800524	0.0959594	0.00269142		0.00108692	0.00372658
CFApl	Th	p30 + aCTLA4	m13_CTLA	136.125	121	0.0066063	0.00209612	0.00157797			0.000529917	0.00240229
CFApl	Th	p30 + aCTLA4	m14_CTLA	2.6875	7	0.0662422	0.0450199	0.00412683	0.00176429		0.0123399	0.00175415		0.00123703
tdLN	Th	p30 + aCTLA4	m17_CTLA	99.5	223	0.0229472	0.00253196		0.00241588		0.00522352	0.0127759
tdLN	Th	p30 + aCTLA4	m18_CTLA	384	418	0.0186467	0.00543454	0.000721636				0.0114393		0.00105127
tdLN	Th	p30 + aCTLA4	m19_CTLA	14.4	21	0.0111105	0.00442486					0.00572914		0.000956466
tdLN	Th	p30 + aCTLA4	m20_CTLA	288	564	0.0127042	0.000367055				0.00776933	0.00422113		0.000346663
tdLN	Th	p30 + aCTLA4	m21_CTLA	157.696	219	0.00258966	0.00110859					0.000328142		0.00115293
tdLN	Th	p30 + aCTLA4	m22_CTLA	15.75	18	0.0303734	0.0088128				0.00247305	0.0190876
					Th mean:	0.0306335	0.00626294	0.00221254	0.0182245	0.00302072	0.0170187	0.00824793		0.00189647	0.00200713
tdLN	Treg	p30 vacc	m3_PBS	20.25	14	0.0106518	0.0063858	0.000883236				0.00167815		0.00142201	0.000282636
tdLN	Treg	p30 vacc	m8_PBS	32	57	0.0307274	0.00399526	0.00110422	0.000481841			0.0246341		0.000511956
tdLN	Treg	p30 vacc	m9_PBS	171.5	239	0.00693231	0.00207969					0.00485262
tdLN	Treg	p30 vacc	m10_PBS	413	381	0.000129363									0.000129363
tdLN	Treg	p30 + aCTLA4	m7_CTLA	17.55	60	0.0105243		0.000439528				0.00419994		0.00588479
tdLN	Treg	p30 + aCTLA4	m9_CTLA	121.104	135	0.00414588						0.00266102		0.00148486
tdLN	Treg	p30 + aCTLA4	m10_CTLA	140.899	263	0.0313899	0.0194521					0.0119378
tdLN	Treg	p30 + aCTLA4	m17_CTLA	99.5	223	0.0103356	0.0029754	0.0010179			0.000955259	0.00382104		0.001566
tdLN	Treg	p30 + aCTLA4	m18_CTLA	384	418	0.0085397	0.00266602	0.000577739				0.00529594
tdLN	Treg	p30 + aCTLA4	m19_CTLA	14.4	21	0.00800566	0.000750643					0.0044428		0.00281222
tdLN	Treg	p30 + aCTLA4	m20_CTLA	288	564	0.00388469	0.00194235				0.00100971	0.000932634
tdLN	Treg	p30 + aCTLA4	m21_CTLA	157.696	219	0.0155356		0.00105326			0.00064632	0.0121604		0.00167564
tdLN	Treg	p30 + aCTLA4	m22_CTLA	15.75	18	0.0169582	0.0109336	0.00602463
					Treg mean:	0.0121354	0.00568677	0.00158579	0.000481841		0.00087043	0.00696512		0.00219393

## Sheet: Tumors p30 clusters
tissue	cell type	vaccine group	mouse #	d14 volume, mm3	d14-16 mass, mg	clusters_wide_true	p30_Th_C14	p30_Th_C15	p30_Th_C16	p30_Th_C22	p30_Th_C25	p30_Th_C26	p30_Th_C27	p30_Th_C3	p30_Th_C6
tumor	Th	adj only	m1	281.25	187	0.0477032	0.0149823					0.0323675			0.000353357
tumor	Th	adj only	m6	336	210	0.00935596	0.00454501	0.000265932			0.000410985	0.00340876		0.000725268
tumor	Th	adj only	m7	108	75	0.00553616	0.000830424				0.000553616	0.00415212
tumor	Th	p30 vacc	m4_PBS	232.375	259	0.00427803	0.000639706	0.000299862	0.000199908		0.00149931	0.00147932			0.000159926
tumor	Th	p30 vacc	m5_PBS	162	218	0.0726599	0.0696786							0.00298131
tumor	Th	p30 vacc	m6_PBS	309.304	293	0.0220657	0.00234831	0.00122705		0.000740459	0.00315224	0.0120166		0.00258103
tumor	Th	p30 vacc	m9_PBS	171.5	239	0.00924664	0.00270053	0.000324266				0.00566452		0.000557332
tumor	Th	p30 + aCTLA4	m1_CTLA	112.5	102	0.00381501	0.000806036				0.000403018	0.00260595
tumor	Th	p30 + aCTLA4	m2_CTLA	232.75	389	0.00656773						0.00656773
tumor	Th	p30 + aCTLA4	m4_CTLA	256	183	0.0841897	0.00418244	0.00299261			0.0745268	0.00176672		0.000612944	0.000108167
tumor	Th	p30 + aCTLA4	m6_CTLA	42.592	32	0.0301119	0.000741977				0.0284425	0.000927472
tumor	Th	p30 + aCTLA4	m9_CTLA	175.15	222	0.0202679	0.000687049					0.0089941		0.00206115	0.00852566
tumor	Th	p30 + aCTLA4	m10_CTLA	140.899	263	0.00746788	0.00132903		0.00601228						0.000126574
tumor	Th	p30 + aCTLA4	m11_CTLA	266.45	241	0.00380724	0.000311324				0.000810741	0.00268517
tumor	Th	p30 + aCTLA4	m12_CTLA	268.8	341	0.0564555	0.0038801	0.0037831	0.0153264		0.0287128	0.00475313
tumor	Th	p30 + aCTLA4	m13_CTLA	136.125	121	0.0479263		0.0117191		0.000637103	0.0249188	0.0106513
tumor	Th	p30 + aCTLA4	m17_CTLA	99.5	223	0.0295997	0.00474642		0.0046343		0.00265351	0.0168554		0.000710095
tumor	Th	p30 + aCTLA4	m18_CTLA	384	418	0.140937	0.00120803			0.00175118	0.0114248	0.124559	0.00036522	0.00141406	0.000215386
tumor	Th	p30 + aCTLA4	m20_CTLA	288	564	0.0295363		0.000294069		0.000670478	0.0265721	0.000588138		0.000999835	0.000411697
tumor	Th	p30 + aCTLA4	m21_CTLA	157.696	219	0.00475969	0.000812631					0.00284421		0.00110286
					Adj only mean:	0.0208651	0.00678592	0.000265932	#DIV/0!	#DIV/0!	0.000482301	0.0133095		0.000725268	0.000353357
					p30 mean:	0.0400613	0.00204792	0.00526542	0.00865766	0.00101959	0.0158488	0.0232766	0.00036522	0.00105671	0.000251219
					Ratio:	0.52083	3.31356	0.0505053			0.0304314	0.571796		0.686345	1.40657
